# Supplementary material for: Controlling Cell Fate Specification System by Key Genes Determined from Network Structure
Source: iScience. 2018 Jun 7;4:281–93. doi: 10.1016/j.isci.2018.05.004 (PMC6147236; doi:10.1016/j.isci.2018.05.004)
Supplement: Table S2. Regulatory Interactions in the Developmental Gene Regulatory Network in Ciona Embryos Up to the Late Gastrula Stage, Related to Figure 2 and Transparent Methods [file mmc2.xlsx]

## Sheet: Sheet1
Upstream factor	Downstream factor	activation/repression
Admp	Admp	repression
Admp	Fgf8/17/18	activation
Admp	Nodal	repression
Admp	Otx	repression
Admp	Tbx2/3	activation
Bmp2/4	Bmp2/4	repression
Bmp2/4	Tbx2/3	activation
Brachyury	Brachyury	repression
Brachyury	Fgl	repression
Brachyury	Noto1	repression
Ctnnb	Alp	activation
Ctnnb	Efna.d	repression
Ctnnb	Fgf9/16/20	activation
Ctnnb	Foxa.a	activation
Ctnnb	Foxd	activation
Ctnnb	Lhx3/4	activation
Ctnnb	Tbx6.b	activation
Ctnnb	Tfap2-r.b	repression
Ctnnb	Zic-r.b	repression
Ctnnb	Zic-r.b	activation
Delta.b	Brachyury	activation
Delta.b	Cdx	activation
Delta.b	Delta.b	repression
Delta.b	Ebf3	activation
Delta.b	Efna.d	activation
Delta.b	Fgf8/17/18	repression
Delta.b	Foxb	repression
Delta.b	Gsx	activation
Delta.b	Hes.b	activation
Delta.b	Id	activation
Delta.b	Meis	repression
Delta.b	Mrf	activation
Delta.b	Neurog	activation
Delta.b	Pax6	activation
Dlx.b	Dlx.b	repression
Dlx.b	Emx	activation
Dlx.b	Epi1	activation
Dlx.b	Epib	activation
Dlx.b	Foxc	activation
Dlx.b	Foxh.a	activation
Dlx.b	Gata.b	activation
Dlx.b	Myt1	activation
Dlx.b	Six3/6	activation
Dlx.b	Zic-r.b	activation
Dmrt.a	Dmrt.a	repression
Dmrt.a	Foxc	activation
Dmrt.a	Six3/6	activation
Efna.d	Erk signalling	repression
Erk signalling	BHLHA15	activation
Erk signalling	Brachyury	activation
Erk signalling	Cers.e	activation
Erk signalling	Chd	activation
Erk signalling	Delta.b	activation
Erk signalling	Dmrt.a	activation
Erk signalling	Dusp1/2/4/5	activation
Erk signalling	Ebf3	activation
Erk signalling	Efna.c	activation
Erk signalling	Elk	activation
Erk signalling	Epi1	repression
Erk signalling	Fgf8/17/18	activation
Erk signalling	Fgf8/17/18	repression
Erk signalling	Fgf9/16/20	repression
Erk signalling	Fli/Erg.a	activation
Erk signalling	Fos	activation
Erk signalling	Foxb	repression
Erk signalling	Foxc	repression
Erk signalling	Foxc	activation
Erk signalling	Hhex	activation
Erk signalling	Id	activation
Erk signalling	Jun	activation
Erk signalling	Lhx3/4	activation
Erk signalling	Mesp	activation
Erk signalling	Mnx1	activation
Erk signalling	Mrf	repression
Erk signalling	Msx	activation
Erk signalling	Myt1	activation
Erk signalling	Nkx2-1/4	activation
Erk signalling	Nodal	activation
Erk signalling	Nog	activation
Erk signalling	Otx	activation
Erk signalling	Pax3/7	activation
Erk signalling	Pax6	activation
Erk signalling	Tfap2-r.b	repression
Erk signalling	Twist-r.a/b	activation
Erk signalling	Twist-r.c	activation
Erk signalling	Zf249	activation
Erk signalling	Zic-r.b	activation
Fgf8/17/18	Erk signalling	activation
Fgf9/16/20	Erk signalling	activation
Foxa.a	Alp	activation
Foxa.a	Brachyury	activation
Foxa.a	CG.KH2012.C8.686	activation
Foxa.a	Chd	activation
Foxa.a	Delta.b	activation
Foxa.a	Delta.b	repression
Foxa.a	Dmrt.a	activation
Foxa.a	Dusp1/2/4/5	activation
Foxa.a	Emx	repression
Foxa.a	Eph.a	activation
Foxa.a	Foxb	activation
Foxa.a	Foxc	activation
Foxa.a	Fzd4	activation
Foxa.a	Gata.b	activation
Foxa.a	Hand-r	activation
Foxa.a	Lhx3/4	activation
Foxa.a	Mnx1	activation
Foxa.a	Msx	repression
Foxa.a	Myt1	activation
Foxa.a	Nkx2-1/4	activation
Foxa.a	Nodal	repression
Foxa.a	Otx	activation
Foxa.a	Pax3/7	repression
Foxa.a	Pax6	activation
Foxa.a	Sfrp1/5	activation
Foxa.a	Twist-r.a/b	activation
Foxa.a	Zf266	activation
Foxa.a	Zic-r.b	activation
Foxb	Cdx	repression
Foxb	Fgf8/17/18	repression
Foxb	Foxb	repression
Foxb	Mnx1	activation
Foxb	Pax6	repression
Foxc	Foxc	repression
Foxc	Zic-r.b	repression
Foxd	Brachyury	activation
Foxd	Chd	activation
Foxd	Delta.b	activation
Foxd	Dlx.b	repression
Foxd	Dmrt.a	repression
Foxd	Ebf3	activation
Foxd	Fgf8/17/18	activation
Foxd	Fgf9/16/20	activation
Foxd	Foxa.a	activation
Foxd	Foxb	activation
Foxd	Foxd	repression
Foxd	Hand-r	activation
Foxd	Lhx3/4	activation
Foxd	Mnx1	activation
Foxd	Myt1	activation
Foxd	Neurog	activation
Foxd	Nkx2-1/4	activation
Foxd	Nodal	repression
Foxd	Otx	repression
Foxd	Pax6	activation
Foxd	Prdm1-r.a	repression
Foxd	Prdm1-r.b	repression
Foxd	Twist-r.a/b	activation
Foxd	Twist-r.a/b	repression
Foxd	Wnt5	activation
Foxd	Zf266	activation
Foxd	Zic-r.b	activation
Gata.a	Efna.d	activation
Gata.a	Epi1	activation
Gata.a	Epib	activation
Gata.a	Otx	activation
Gata.a	Tfap2-r.b	activation
Gata.a	Zic-r.b	activation
Gdf1/3-r	Nodal	repression
Gdf1/3-r	Otx	repression
Hand-r	Hand-r	repression
Hand-r	Twist-r.a/b	activation
Hes.a	Foxa.a	repression
Hes.a	Zic-r.b	repression
Id	Id	repression
Lefty	Lefty	repression
Lhx3/4	Alp	activation
Lhx3/4	Mesp	activation
Lmx1	Lmx1	repression
Mesp	Mesp	repression
Mrf	Acta1	activation
Mrf	Mrf	repression
Mrf	Myl	activation
Mrf	Otp	activation
Mrf	Smyd1	activation
Msx	Lmx1	activation
Neurog	Delta.b	activation
Neurog	Ebf3	activation
Neurog	Fgf8/17/18	activation
Neurog	Fgf8/17/18	repression
Neurog	Id	activation
Neurog	Myt1	activation
Neurog	Neurog	repression
Neurog	Snail	activation
Nodal	Chd	activation
Nodal	Delta.b	activation
Nodal	Ebf3	activation
Nodal	Efna.b	activation
Nodal	Fgf8/17/18	activation
Nodal	Fgf9/16/20	repression
Nodal	Foxc	repression
Nodal	Hand-r	activation
Nodal	Hes.b	activation
Nodal	Id	activation
Nodal	Lefty	activation
Nodal	Lmx1	activation
Nodal	Mrf	activation
Nodal	Msx	activation
Nodal	Myt1	repression
Nodal	Neurog	activation
Nodal	Nodal	repression
Nodal	Pax3/7	activation
Nodal	Pax6	activation
Nodal	Snail	activation
Nodal	Tbx6.b	activation
Nodal	Twist-r.a/b	activation
Otx	BHLHA15	activation
Otx	Cers.e	activation
Otx	Fli/Erg.a	activation
Otx	Fos	activation
Otx	Foxc	activation
Otx	Hhex	activation
Otx	Jun	activation
Otx	Msx	activation
Otx	Myt1	activation
Otx	Otx	repression
Otx	Six3/6	activation
Otx	Twist-r.a/b	activation
Otx	Twist-r.c	activation
Pax3/7	Pax3/7	repression
Pax6	Pax6	repression
Pem1	Admp	repression
Pem1	Fgf9/16/20	repression
Pem1	Foxa.a	repression
Pem1	Foxb	repression
Pem1	Sox1/2/3	repression
Prdm1-r.a	Efna.d	activation
Prdm1-r.a	Foxa.a	repression
Prdm1-r.a	Prdm1-r.a	repression
Prdm1-r.a	Prdm1-r.b	repression
Prdm1-r.a	Six3/6	repression
Prdm1-r.a	Zic-r.b	repression
Prdm1-r.b	Efna.d	activation
Prdm1-r.b	Six3/6	repression
Prdm1-r.b	Zic-r.b	repression
Snail	Brachyury	repression
Snail	Efna.b	activation
Snail	Efna.d	activation
Snail	Fgf8/17/18	repression
Snail	Foxa.a	repression
Snail	Gsx	repression
Snail	Mnx1	repression
Snail	Myt1	repression
Snail	Snail	repression
Sox1/2/3	Dlx.b	activation
Sox1/2/3	Epib	activation
Sox1/2/3	Foxc	activation
Sox1/2/3	Msx	activation
Sox1/2/3	Nodal	activation
Sox1/2/3	Otx	activation
Sox1/2/3	Six3/6	activation
Sox1/2/3	Sox1/2/3	repression
Sox1/2/3	Zic-r.b	activation
Sox4/11/12	Cdx	repression
Sox4/11/12	Delta.b	repression
Sox4/11/12	Dmrt.a	activation
Sox4/11/12	Fgf8/17/18	repression
Sox4/11/12	Foxc	activation
Sox4/11/12	Gata.b	activation
Sox4/11/12	Myt1	activation
Sox4/11/12	Neurog	repression
Sox4/11/12	Nodal	repression
Sox4/11/12	Pax6	repression
Sox4/11/12	Snail	repression
Tbx2/3	Msx	activation
Tbx2/3	Tbx2/3	repression
Tbx6.b	Mesp	activation
Tbx6.b	Mnx1	activation
Tbx6.b	Mrf	activation
Tbx6.b	Otp	activation
Tbx6.b	Smyd1	activation
Tbx6.b	Snail	activation
Tbx6.b	Tbx6.b	repression
Tbx6.b	Zic-r.b	activation
Tfap2-r.b	Epib	activation
Tfap2-r.b	Id	repression
Tp53.a	Brachyury	activation
Tp53.a	Zic-r.b	activation
Tp53.b	Brachyury	activation
Tp53.b	Zic-r.b	activation
Twist-r.a/b	BHLHA15	activation
Twist-r.a/b	Cers.e	activation
Twist-r.a/b	Fli/Erg.a	activation
Twist-r.a/b	Fos	activation
Twist-r.a/b	Foxd	activation
Twist-r.a/b	Hhex	activation
Twist-r.a/b	Twist-r.c	activation
Wnt5	Wnt5	repression
Wnt5	Zic-r.b	activation
Wnttun5	Nodal	repression
Wnttun5	Otx	repression
Zic-r.a	Admp	activation
Zic-r.a	Hes.b	activation
Zic-r.a	Lefty	activation
Zic-r.a	Nodal	activation
Zic-r.a	Otx	activation
Zic-r.a	Snail	activation
Zic-r.a	Tbx6.a	activation
Zic-r.a	Tbx6.b	activation
Zic-r.a	Wnt5	activation
Zic-r.a	Wnttun5	activation
Zic-r.b	Bco	activation
Zic-r.b	Brachyury	activation
Zic-r.b	Cdx	activation
Zic-r.b	Celf3.a	activation
Zic-r.b	Chd	activation
Zic-r.b	Delta.b	activation
Zic-r.b	Ebf3	activation
Zic-r.b	Efna.d	repression
Zic-r.b	Fos	activation
Zic-r.b	Lhx3/4	activation
Zic-r.b	Lmx1	activation
Zic-r.b	Mnx1	activation
Zic-r.b	Mrf	activation
Zic-r.b	Myt1	activation
Zic-r.b	Neurog	activation
Zic-r.b	Otp	activation
Zic-r.b	Pax6	activation
Zic-r.b	Rlbp1	activation
Zic-r.b	Six3/6	activation
Zic-r.b	Smyd1	activation
Zic-r.b	Snail	activation
Zic-r.b	Tbx6.a	activation
Zic-r.b	Tbx6.b	activation
Zic-r.b	Tubb	activation
Zic-r.b	Twist-r.a/b	activation
Zic-r.b	Wnt5	activation
Zic-r.b	Zf266	activation
Zic-r.b	Zic-r.b	repression
